# Supplementary material for: Slow Evolution toward “Super-Aggregation” of the Oligomers Formed through the Swapping of RNase A N-Termini: A Wish for Amyloidosis?
Source: Int J Mol Sci. 2022 Sep 23;23(19):11192. doi: 10.3390/ijms231911192 (PMC9569824; doi:10.3390/ijms231911192)
Supplement: Supplementary file 1 [file ijms-23-11192-s001.zip]

Archive with 1 entries (1 files):
- ijms-1889203-supplementary.pdf
